# Supplementary material for: A 350 kb NEXMIF Microdeletion Identified by Chromosomal Microarray in an Adult Patient with Jeavons Syndrome
Source: Genes (Basel). 2026 Apr 13;17(4):448. doi: 10.3390/genes17040448 (PMC13115607; doi:10.3390/genes17040448)
Supplement: Supplementary file 1 [file genes-17-00448-s001.zip]

Archive with 1 entries (1 files):
- genes-4245995-supplementary.pdf
